# Supplementary material for: Organized cannabinoid receptor distribution in neurons revealed by super-resolution fluorescence imaging
Source: Nat Commun. 2020 Nov 11;11:5699. doi: 10.1038/s41467-020-19510-5 (PMC7659323; doi:10.1038/s41467-020-19510-5)
Supplement: Supplementary file 2 — Source Data [file 41467_2020_19510_MOESM2_ESM.xlsx]

## Sheet: Fig 1g
Fig 1g
Distance
	Live	Fixed	HC	Cortex
	185	197	189	177
	194	193	158	194
	189	185	199	210
	195	205	194	207
	185	193	196	188
	197	197	194	179
	185	187	184	184
	194	191	169	176
	189	191	166	208
	195	192	206	201
	185	194	181	173
	197	202	206	165
	189	187	175	207
	187	187	194	193
	190	197	184	181
	195	203	185	191
	187	190	160	189
	192	187	195	172
	197	200	196	154
	193	201	166	199
	193	188	197	190
	206	188	190	177
	197	177	185	173
	184	188	176	190
	183	195	172	184
	206	199	202	201
	191	188	185	195
	188	193	185	194
	189	181	157	221
	191	191	178	190
	185	188	193	152
	190	198	213	168
	192	193	173	175
	204	189	191	177
	203	193	182	199
	194	194	182	183
	203	192	201	189
	186	186	185	210
	198	190	214	186
	190	187	193	200
	187	188	153	222
	194	186	172	194
	201	188	193	183
	191	189	166	174
	194	199	201	192
	197	187	189	193
	196	192	216	219
	184	197	205	189
	185	198	198	197
	194	200	204	222
	186	194	204	221
	195	175	190	214
	193	181	172	193
	202	202	190
	198	194	156
	178	193
	194	189
	184
	189
	199
Mean ± SEM	192.2±0.8009	191.7±0.8 251	187.2±1.939	190.4±2.016
F	2.159
p value	0.0935
p value summary	ns

## Sheet: Fig 1h
Fig 1h
Auto-correlation amplitude
	Live	Fixed	HC	Cortex
	0.154047	0.272147	0.114603	0.363576
	0.531383	0.07182	0.235791	0.147401
	0.364898	0.357638	0.149996	0.249646
	0.631231	0.505966	0.174428	0.043113
	0.245384	0.317237	0.260299	0.381375
	0.191487	0.265396	0.210153	0.322056
	0.167544	0.140818	0.159956	0.027284
	0.363781	0.089092	0.269117	0.172062
	0.171168	0.20565	0.186059	0.183128
	0.365037	0.149486	0.146912	0.123748
	0.42898	0.286462	0.152799	0.286782
	0.161971	0.529365	0.138833	0.211212
	0.201161	0.178339	0.257605	0.217714
	0.217033	0.181188	0.370209	0.318751
	0.158107	0.347912	0.110403	0.41928
	0.169615	0.439253	0.146922	0.197835
	0.507915	0.085412	0.179012	0.255199
	0.255517	0.183652	0.378439	0.385761
	0.131392	0.078909	0.156682	0.158668
	0.359088	0.234046	0.268889	0.143689
	0.228575	0.272147	0.106424	0.141286
	0.47699	0.07182	0.379786	0.175198
	0.118421	0.234046	0.337545	0.266023
	0.171213		0.289976	0.19296
	0.224133		0.188286	0.122278
	0.250575		0.148355	0.46408
	0.213692		0.215474	0.291287
	0.339892		0.159895	0.278333
	0.285555		0.308082
	0.370795		0.26361
			0.139232
Mean ± SEM	0.282±0.024	0.239±0.028	0.213±0.015	0.234±0.021
F	1.924
p value	0.13
p value summary	ns

## Sheet: Figure 2g
Fig 2g:
Regions included in the paper are boxed.

## Sheet: Fig 2h
Fig 2h
Ratio r
	CB1-ankB	CB1 △ICL3-ankB	CB1 △C terminal -ankB
	15.7433	6.82353	4.23077
	13.375	4.95455	7.30769
	14.857	6.92308	4.05556
	12.1818	7.26667	5.33333
	14.5	6.84211	5.6521
	15.5556	5.07692	4.6087
	12.8632		7.5
	15.5556
	12.2727
Mean ± SEM	14.1±0.4822	6.314±0.4162	5.527±0.4162
t		11.37	11.91
df		13	14
p value		<0.0001	<0.0001
p value summary		***	***

## Sheet: Fig 3d
Fig 3d
Auto-correlation amplitude
	0s	60s	120s
	0.538269	0.515959	0.48629
	0.404771	0.426216	0.469499
	0.447298	0.349194	0.440928
	0.441959	0.537795	0.427957
	0.443464	0.526927	0.5288
	0.546124	0.447116	0.470695
Mean ± SEM	0.4703±0.024	0.4672±0.030	0.4707±0.015
F	0.006614
p value	0.9934
p value summary	ns

## Sheet: Fig 3e
Fig 3e
cross-correlation amplitude
	0-60s	0-120s
	0.674869	0.502611
	0.362743	0.446465
	0.502697	0.491546
	0.45509	0.594851
	0.282988	0.521881
	0.440612
Mean ± SEM	0.4532±0.05444	0.5115±0.02425
t		0.9104
df		9
p value		0.3863
p value summary		ns

## Sheet: Fig 3f
Fig 3f
Distance
	0s	60s	120s
	186	192	193
	200	192	198
	190	196	193
	196	189	186
	191	190	190
	197	199	190
	186	187	188
	193	186	196
	192	199	193
	199	188	189
	192	192	189
	189	193	192
	189	186	188
	193	186	189
	188	186	189
	199	187	190
	194	191	193
	194	191	185
	188	202	192
	187	192	188
	189	199	194
	186	187	191
	193	185	185
	191	191	197
	187	197	186
	185	190	198
	187	187	185
	196	191	188
	195	190	190
	188	193	201
	192	201	189
	189	200	191
	193	194	186
	192	194	202
	188	188	190
	192	194	193
	198	193	196
	194	194	189
	191	185	188
	191	186	193
	194	191	195
	187	193	190
	201	192	193
	192	185	186
	192	200	190
	187	192	192
	192	195	189
	192	193	192
Mean ± SEM	191.6±0.5756	191.8±0.6688	191±0.5765
F	0.3778
p value	0.6861
p value summary	ns

## Sheet: Fig 4c
Fig 4c
Auto-correlation amplitude
	Control	WIN	RIM
	0.136102	0.553223	0.315471
	0.403576	0.417284	0.182311
	0.329655	0.555526	0.146163
	0.356897	0.440422	0.122029
	0.272023	0.59783	0.342248
	0.055727	0.288449	0.206678
	0.210507	0.267725	0.416461
	0.402995	0.306783	0.227179
	0.287254	0.569927	0.136833
	0.291429	0.35506	0.227455
	0.204053	0.535025	0.365219
	0.203888	0.434689	0.460174
	0.320883	0.340974	0.096496
	0.412816	0.515322	0.302991
	0.111256	0.252455	0.248833
	0.267373	0.275455	0.394293
	0.19604	0.355196	0.051319
	0.27363	0.359477	0.324356
	0.393129	0.379327	0.41279
	0.296768	0.616772	0.302254
	0.428134	0.307407	0.348032
	0.278544	0.319494	0.321414
	0.411977	0.207346	0.111667
	0.063875	0.265512	0.199846
	0.209762	0.270046	0.221338
	0.38077	0.292764	0.311541
	0.429546		0.437746
	0.329296		0.17245
	0.353917		0.123309
			0.280551
			0.504611
			0.248416
			0.032223
			0.107173
			0.328807
			0.280104
			0.165435
			0.638779
			0.057573
			0.070465
Mean ± SEM	0.2866±0.02	0.3877±0.0241	0.2561±0.02166
F	9.046
p value	0.0003
p value summary	**

## Sheet: Fig 4f
Fig 4f
cross-correlation amplitude
	Control	WIN
	0.237955	0.440313
	0.058329	0.518987
	0.228997	0.513364
	0.36964	0.455412
	0.291162	0.432844
	0.46388	0.323988
	0.420885	0.429448
	0.301113	0.407663
	0.273892	0.347905
	0.235304	0.28368
	0.292033	0.282275
	0.354666	0.579231
	0.219406	0.402056
	0.17286	0.590444
	0.404047	0.393298
	0.365712	0.466339
	0.425991	0.548399
	0.294397	0.595604
	0.196032	0.450266
	0.392221	0.588894
	0.384421	0.436718
	0.272747	0.496197
	0.377658	0.530112
	0.465776	0.431275
	0.474809	0.437133
	0.422605	0.43219
	0.361351	0.470725
	0.303144	0.357473
	0.526254	0.656812
	0.375361	0.433937
	0.397145	0.534482
	0.316976	0.355781
	0.435077	0.322544
	0.395031	0.541582
	0.213732	0.435447
	0.508594	0.367199
	0.278516	0.586218
	0.341947	0.554233
	0.313299	0.532876
	0.332681	0.405506
	0.155103	0.630797
	0.325073	0.504953
	0.279075	0.341107
		0.441525
		0.328758
		0.624736
		0.487601
		0.446877
		0.290588
		0.470927
		0.460648
		0.424985
		0.295613
		0.51498
		0.505255
		0.522256
		0.56354
		0.360987
		0.519131
		0.289561
		0.434896
		0.374254
		0.529765
Mean ± SEM	0.332±0.015	0.456±0.012
t		6.537
df		104
p value		<0.0001
p value summary		***

## Sheet: Fig 4h
Fig 4h
Displacement (nm/min)
	Control	WIN
	114	85
	124	25
	163	36
	96	31
	132	84
	145	139
	147	51
	35	89
	97	132
	38	6
	143	75
	179	114
	56	80
	110	50
	107	82
	89	67
	120	18
	102	75
	186	94
	98	27
	95	72
	105	107
	109	18
	50	33
	103	27
	193	73
	129	57
	93	85
	111	8
	66	42
	132	91
	151	12
	58	80
	93	60
	277	57
	122	46
	59	43
	70	51
	114	38
	66	46
	139	57
	89	110
	123	80
	85	75
	100	62
	22	55
	126	52
	116	11
	58	81
	90	109
	60	16
	123	62
	103	10
	168	29
	83	73
	117	99
	195	12
	35	47
	82	88
	71	62
	170	147
	59	25
	63	104
	109	42
	82	62
	87	52
	86	11
	112	59
	75	29
	74	147
	28	98
	132	94
	48	56
	32	126
	52	128
	67	42
	174	117
	39	63
	23	17
	79	43
	106	77
	60	117
	97	25
	57	56
	175	14
	178	33
	130	30
	83	61
	106	29
	40	78
	128	56
	79	82
	99	33
	145	224
	113	101
	44	93
	84	31
	79	38
	134	160
	25	120
	116	76
	89	105
	26	24
	82	18
	77	45
	31	21
	65	23
	132	39
	48	85
	158	84
	84	11
	66	59
	117	74
	58	106
	62	12
	67	44
	73	69
	100	41
	120	75
	95	51
	75	57
	35	77
	63	80
	83	44
	60	53
	64	57
	88	38
	46	29
	68	62
	45	33
	54	69
	61	40
	79	96
	37	17
	66	10
	76	57
	53	21
	118	30
	44	22
	81	15
	57	44
	21	21
	64	41
	40	55
	34	83
	72	28
	50	61
	69	109
	68	52
	72	21
	89	40
	81	100
	114	41
	93	156
	39	133
	39	53
	72	85
	145	39
	115	94
	168	46
	26	61
	66	34
	120	15
	61	30
	197	69
	77	69
	16	119
	12	61
	23	50
	105	101
	100	43
	136	112
	72	65
	69	48
	44	62
	42	83
	129	150
	115	60
	114	113
	55	17
	141	135
	72	42
	73	78
	81	51
	69	181
	71	124
	50	51
	102	48
	95	74
	73	110
	77	117
	117	43
	113	20
	32	22
	64	60
	156	121
	90	79
	86	70
	86	49
	80	120
	100	42
	60	139
	84	100
	60	63
	58	30
	12	46
	88	78
	38	163
	89	54
	16	63
	16	91
	39	101
	95	107
	45	143
	35	22
	55	96
	88	84
	101	55
	56	15
	55	45
	55	92
	102	33
	142	56
	164	8
	81
	153
	124
	73
	81
	40
	56
	125
	76
	58
	175
	225
	107
	68
	60
	148
	35
	67
	123
	28
	63
	154
	134
	76
	77
	38
	64
	86
	53
	33
	97
	55
	62
	21
	83
	53
	124
	37
	40
	80
	114
	53
	62
	8
	77
	89
	26
	45
	66
	141
	51
	77
	86
	55
	31
	44
	141
	75
	71
	18
	39
	33
	15
	65
	50
	24
	81
Mean ± SEM	83.88 ± 2.467	64.60 ± 2.527
t		5.387
df		514
p value		< 0.0001
p value summary		***

[truncated: 10 more sheets: Suppl Fig 2, Suppl Fig 4d, Suppl Fig 5k, Suppl Fig 5n, Suppl Fig 7d, Suppl Fig 7e, Suppl Fig 7f, Suppl Fig 9c, Suppl Fig 10a, Suppl Fig 10b]
